# Supplementary material for: Effects of Silver Diamine Nitrate and Silver Diamine Fluoride on Dentin Remineralization and Cytotoxicity to Dental Pulp Cells: An In Vitro Study
Source: J Funct Biomater. 2022 Feb 1;13(1):16. doi: 10.3390/jfb13010016 (PMC8884014; doi:10.3390/jfb13010016)
Supplement: Supplementary file 1 [file jfb-13-00016-s001.zip]

Archive with 6 entries (6 files):
- Video S1.mov
- __MACOSX/._Video S1.mov
- Video S2.mov
- __MACOSX/._Video S2.mov
- Video S3.mov
- __MACOSX/._Video S3.mov
